# Supplementary material for: Correlation between vascular endothelial growth factor pathway and immune microenvironment in head and neck squamous cell carcinoma
Source: BMC Cancer. 2021 Jul 20;21:836. doi: 10.1186/s12885-021-08547-4 (PMC8290614; doi:10.1186/s12885-021-08547-4)
Supplement: Supplementary file 10 — Additional file 10. Genset of KEGG_APOPTOSIS. [file 12885_2021_8547_MOESM10_ESM.txt]

KEGG_APOPTOSIS
AIFM1
AKT1
AKT2
AKT3
APAF1
ATM
BAD
BAX
BCL2
BCL2L1
BID
BIRC2
BIRC3
CAPN1
CAPN2
CASP10
CASP3
CASP6
CASP7
CASP8
CASP9
CFLAR
CHP1
CHP2
CHUK
CSF2RB
CYCS
DFFA
DFFB
ENDOD1
ENDOG
EXOG
FADD
FAS
FASLG
IKBKB
IKBKG
IL1A
IL1B
IL1R1
IL1RAP
IL3
IL3RA
IRAK1
IRAK2
IRAK3
IRAK4
MAP3K14
MYD88
NFKB1
NFKBIA
NGF
NTRK1
PIK3CA
PIK3CB
PIK3CD
PIK3CG
PIK3R1
PIK3R2
PIK3R3
PIK3R5
PPP3CA
PPP3CB
PPP3CC
PPP3R1
PPP3R2
PRKACA
PRKACB
PRKACG
PRKAR1A
PRKAR1B
PRKAR2A
PRKAR2B
PRKX
RELA
RIPK1
TNF
TNFRSF10A
TNFRSF10B
TNFRSF10C
TNFRSF10D
TNFRSF1A
TNFSF10
TP53
TRADD
TRAF2
XIAP
